# Supplementary material for: Development of a skin- and neuro-attenuated live vaccine for varicella
Source: Nat Commun. 2022 Feb 11;13:824. doi: 10.1038/s41467-022-28329-1 (PMC8837607; doi:10.1038/s41467-022-28329-1)
Supplement: Supplementary file 4 — Source Data [file 41467_2022_28329_MOESM4_ESM.xlsx]

## Sheet: Figure 1a
Figure 1a
	MRC-5	Virus titer (PFU/mL)
	dpi	rOka		v7D		7R		vOka
	1	750	500	675	550	375	455	400	600
	2	1895	2750	2250	2475	2750	2875	2750	3750
	3	4625	4000	3875	5000	4125	3775	3750	5125
	4	6125	7875	6750	7250	8625	6625	7125	6875
	5	10750	12750	9875	10750	10000	11750	11000	10625
	6	4500	3875	4500	5125	5000	3375	3500	2575
	7	1375	1000	1675	1400	1250	1000	1750	1500
	dSY5Y	Virus titer (PFU/mL)
	dpi	rOka		v7D		7R		vOka
	1	575	375	550	750	450	500	375	375
	2	1625	1500	875	625	1350	1050	875	875
	3	2875	3125	1125	1125	3250	3375	2000	3750
	4	8125	9375	2250	1425	7500	8125	5625	6375
	5	13750	12500	2275	2625	12500	13750	11750	12625
	6	1625	2000	1050	1875	2350	1725	2500	3750
	7	1350	1150	1450	1550	1200	1545	1200	1000
	HDF	Virus titer (PFU/mL)
	dpi	rOka		v7D		7R		vOka
	1	625	500	325	500	675	705	750	675
	2	1000	1625	1000	1000	1375	1125	1325	1250
	3	2125	4500	1375	750	3125	3500	4500	3750
	4	6250	6125	950	2000	7125	7125	8750	7500
	5	9250	11625	2500	1625	9875	9750	10250	9375
	6	1750	2250	1625	625	3625	2125	4250	3125
	7	1250	1000	1500	475	1525	1425	2625	2750
	HEK	Virus titer (PFU/mL)
	dpi	rOka		v7D		7R		vOka
	1	3250	2500	475	480	2375	2750	2550	2625
	2	2875	3375	60	80	3000	2875	3125	2875
	3	2125	3000	25	25	2375	2500	2250	3375
	4	1525	2875	75	95	2375	1875	1625	1450
	5	1850	1250	90	100	500	1625	600	1425
	6	225	375	45	75	325	150	250	475
	7	45	55	35	25	75	25	20	25

## Sheet: Figure 1b
	Figure 1b
			MRC-5								dSY5Y								HDF								HEK
			pORF7								pORF7								pORF7								pORF7
	clone	8H3
	dilution	1:1000
			pORF62								pORF62								pORF62								pORF62
	clone	1B7
	dilution	1:1000
			gE								gE								gE								gE
	clone	4A2
	dilution	1:1000
			Cleaved PARP								Cleaved PARP								Cleaved PARP								Cleaved PARP
	clone	9541S
	dilution	1:1000
			Cleaved Caspase3								Cleaved Caspase3								Cleaved Caspase3								Cleaved Caspase3
	clone	9664S
	dilution	1:1000
			GAPDH								GAPDH								GAPDH								GAPDH
	clone	60004-1-Ig
	dilution	1:1000

## Sheet: Figure 1c
Figure 1c
	MRC-5	Cell viability (%)
	dpi	rOka			v7D			7R			vOka
	1	109.606	98.3208	99.1	101.269	90.9759	113.422	112.759	93.3824	104.647	112.759	93.3824	103.803
	2	99.4456	96.8984	94	100.24	83.962	98.5	93.5427	94.55	93.8029	93.5427	94.6474	95.61
	3	84.8	86.9	78.7	82.9009	91.58	85.4	89.67	81.0002	86.43	92.84	85.69	91.0002
	4	86.4	70.1885	70.159	76.3	88.1	83.8	79.0278	78.7324	85.1441	86.42	82.7324	85.1441
	5	67.94	72.58	69.11	79.0278	68.1195	73.2328	56.7986	64.7471	69.1	69.4	78.3	68.9
	6	59.81	55.17	56.32	54.21	60.73	50.48	49.32	56.12	44.26	61.82	60.29	57.16
	7	35.5251	35.8	39.48	35.1599	44.2138	32.6559	41.05	38.57	41.03	48.5	39.6	42.7
	HDF	Cell viability (%)
	dpi	rOka			v7D			7R			vOka
	1	96.395	88.2801	105.024	87.3041	94.5206	101.945	90.5436	110.722	92.8518	96.7019	102.57	100.847
	2	91.4035	101.025	105.044	97.5146	95.9372	97.8703	96.0852	98.0737	109.392	107.312	94.8203	101.35
	3	83.6133	91.0633	92.4137	107.946	96.7758	93.3316	83.2411	86.965	94.0668	88.962	99.7248	82.0358
	4	77.41	76.02	76.97	111.839	109.331	112.296	73.437	73.4844	69.4786	85.8934	78.5845	72.5446
	5	63.1751	66.5107	62.15	108.904	107.391	105.644	61.84	59.99	64.77	69.73	66.69	61.78
	6	59.875	56.74	54.09	106.428	111.706	107.091	50.48	58.97	51.39	61.08	56.91	53.25
	7	48.83	48.36	49.8	107.048	115.253	101.36	37.89	51.85	53.16	46.54	42.97	46.92
	dSY5Y	Cell viability (%)
	dpi	rOka			v7D			7R			vOka
	1	105.764	103.145	94.0704	107.268	108.131	105.779	103.064	93.5211	100.659	106.015	99.0141	105.879
	2	99.0835	93.2543	105.177	92.102	103.106	100.375	94.69	106.665	97.32	98.1884	98.1149	105.529
	3	93.8889	88.6143	101.221	81.5226	105.6	96.2008	90.352	93.7323	88.7273	96.6872	93.1313	100.63
	4	85.6231	83.3483	76.3101	92.918	97.7679	88.2686	86.3246	89.1824	87.1032	91.298	82.3214	82.5393
	5	77.4509	63.7468	79.0293	99.9	92.2446	90.6695	77.6917	83.4398	82.5	72.0836	74.13	78.1
	6	56.18	49.88	51.26	96.4743	92.2867	94.007	51.39	56.19	63.3	68.46	70.699	67.86
	7	55.46	49.54	44.58	86.0578	94.4822	94.54	55.87	54	59.84	65.24	56.49	57.3314
	HEK	Cell viability (%)
	dpi	rOka			v7D			7R			vOka
	1	97.8886	105.143	97.1523	106.579	106.695	102.904	98.5204	101.819	107.044	109.667	103.714	105.149
	2	102.919	101.087	94.5197	108.152	99.3469	105.093	99.5581	102.151	108.66	106.966	98.8185	105.449
	3	94.2986	87.7305	93.3488	98.0303	104.265	101.319	93.7975	87.3852	97.0004	99.0442	91.5849	95.2471
	4	95.9096	97.1063	91.5792	101.57	100.927	106.624	85.5363	91.5773	92.8051	89.9262	87.1111	95.5359
	5	96.7503	94.4	83.8	99.56	94.88	102.76	92.35	104.84	85.29	97.49	86.15	89.76
	6	94.3301	91.05	91.6	103.175	96.5107	94.0668	95	95.3	86.9	104.8	90.34	88.75
	7	100.372	90.0022	109.586	95.73	98.63	103.42	92.35	92.88	93.61	99.74	92.43	109.56

## Sheet: Figure 2a
Figure 2a
	Mock
	Iso
	rOka
	v7D
	vOka

## Sheet: Figure 2b
Figure 2b
	Infectious agents	Iso			UI			rOka			v7D			vOka
	VZV gE+ cells（%）	0.86	0.74	0.89	0.83	0.98	0.85	76	77.1	73.9	81.1	80.5	76.4	76.6	75.9	73.3

## Sheet: Figure 2c
Figure 2c
Immunofluorescence analysis of the expression o VZV pORF7 and pORF62
	Mock							rOka							v7D							vOka
DAPI
Dilution 1:2000
	Mock							rOka							v7D							vOka
Anti-pORF7
7M, dilution 1:500
	Mock							rOka							v7D							vOka
Anti-pORF62
clone 1B7, dilution 1:2000
	Mock							rOka							v7D							vOka
Merge

## Sheet: Figure 2d
Figure 2d
	Infectious agents	rOka			v7D			vOka
	VZV ORF31 gene copies per 105 cells	614000000	552000000	901000000	1010000000	1030000000	878000000	582000000	523000000	603000000
	Infectious agents	rOka			v7D			vOka
	VZV ORF62 gene copies per 105 cells	705000000	925000000	701000000	1060000000	1040000000	585000000	830000000	705000000	810000000

## Sheet: Figure 2e
Figure 2e
	Infectious agents	rOka			v7D			vOka
	VZV ORF31 mRNA copies/500ng total RNA	1665.72	1861.09	1980.88	2900.18	1730.45	1625.79	2220.9	2283.34	2447.22
	Infectious agents	rOka			v7D			vOka
	VZV ORF62 mRNA copies/500ng total RNA	1325.14	2551.14	1410.44	2577.81	2696.61	2339.41	2430.32	1065.21	1586.83

## Sheet: Figure 3b
Figure 3b
Viral titers in skin xenografts	dpi	rOka				v7D				7R				vOka
	Day 10	1375	1875	255	0	0	0	0	0	925	1375	775	0	150	275	0	0
	Day 21	1125	875	730	0	0	0	0	0	800	1550	655	225	550	200	275	0

## Sheet: Figure 3c
Figure 3c
VZV ORF31 gene copies per 105 cells	dpi	rOka		v7D		7R		vOka
	14	40048000	175840000	N/A	N/A	97584000	113200000	61376000	92912000
	28	1545600	862640	N/A	N/A	1530080	187040	989440	1279800
	56	44320	47680	N/A	N/A	94400	5200	50160	9800
VZV ORF62 gene copies per 105 cells	dpi	rOka		v7D		7R		vOka
	14	161760000	112560000	N/A	N/A	101280000	178880000	138080000	101120000
	28	620480	1312000	N/A	N/A	800000	1560000	1192000	319200
	56	106560	86400	N/A	N/A	56560	90400	9200	206800

[truncated: 38 more sheets: Figure 3d, Figure 4a, Figure 4b, Figure 4c, Figure 4d, Figure 4e, Figure 4f, Figure 4g, Figure 4h, Figure 4i, Figure 5a, Figure 5b, Figure 5c, Figure 5d, Figure 5e, Figure 5f, Figure 6b, Figure 6c, Figure 7b, Figure 7c …]
